# Supplementary material for: Beyond Cancer: Differences in Psychosocial Burden Between Patients with Chronic Non-Cancer Diagnoses Assessed Using the Integrated Palliative Outcome Scale
Source: Healthcare (Basel). 2026 Jul 6;14(13):1999. doi: 10.3390/healthcare14131999 (PMC13362464; doi:10.3390/healthcare14131999)
Supplement: Supplementary file 1 [file healthcare-14-01999-s001.zip]

Archive with 1 entries (1 files):
- healthcare-4339547-supplementary.pdf
